# Supplementary material for: Neuromechanics and Energetics of Walking With an Ankle Exoskeleton Using Neuromuscular-Model Based Control: A Parameter Study
Source: Front Bioeng Biotechnol. 2021 Apr 9;9:615358. doi: 10.3389/fbioe.2021.615358 (PMC8091965; doi:10.3389/fbioe.2021.615358)
Supplement: Supplementary file 1 [file Data_Sheet_1.zip]

Archive with 3 entries (3 files):
- compiled_data_ReadME_V1.xlsx
- DATA.mat
- README_V1.txt
