# Supplementary material for: Neuromechanics and Energetics of Walking With an Ankle Exoskeleton Using Neuromuscular-Model Based Control: A Parameter Study
Source: Front Bioeng Biotechnol. 2021 Apr 9;9:615358. doi: 10.3389/fbioe.2021.615358 (PMC8091965; doi:10.3389/fbioe.2021.615358)
Supplement: Supplementary file 1 [file Data_Sheet_1.zip › README_V1.txt]

The .mat file contains several data structures. 

1. Experimentally recorded data without processing (raw_data)  which as two substructures defined
below. The sampling frequencies are included in each structure. Note that exo data was recorded in 2
10 second (5001 sample) epochs as columns. The paramters in each substructure and the dimensions are 
specified further in the xls file. 
	- Data recorded with the exo (Exo): 2 columns of 10s epochs
	- Data from the other non-exo-related measurements (Other): biomechanical and muscle activity 

2. Data normalized over a gait cycle (dnoGC) which as two substructures defined below each with the
"Exo" and "Other" substructures as above. Note that while this data is normalized with Gait cycle the 
heel strike times used to define all gait cycle are included in the events data structure (number 4).
The paramters in each substructure and the dimensions are specified further in the xls file. 
	-the subject specific mean (SSM) 
	-the subject average mean (SAM)

3. Data for each gait cycle (deGC). which as two substructures defined below each with the "Exo" and 
"Other" substructures as above. These are values such as peak propulsion, peak circumduction etc. 
where only one value is needed per cycle. The paramters in each substructure and the dimensions are 
specified further in the xls file. 
	-the condition specific mean (CSM) 
	-the subject average mean (SAM)

4. Steady-state metabolic rate (dataMet) for each subject and trial. 

5. All events (events) including heel strikes and toe offs used for each subject and each trial. 

6. Subject anthropomorphic data (anthro_data)
