# Supplementary material for: Neuromechanics and Energetics of Walking With an Ankle Exoskeleton Using Neuromuscular-Model Based Control: A Parameter Study
Source: Front Bioeng Biotechnol. 2021 Apr 9;9:615358. doi: 10.3389/fbioe.2021.615358 (PMC8091965; doi:10.3389/fbioe.2021.615358)
Supplement: Supplementary file 2 [file Data_Sheet_2.zip]

Archive with 11 entries (11 files):
- SuppFig1_Frontiers_Review_V1.tif
- SuppFig10_Frontiers_Frontiers_Review_V2.tif
- SuppFig2_Frontiers_Review_V1.tif
- SuppFig3_Frontiers_Review_V1.tif
- SuppFig4_Frontiers_Review_V1.tif
- SuppFig5_Frontiers_Review_V1.tif
- SuppFig6_Frontiers_Review_V1.tif
- SuppFig7_Frontiers_Review_V1.tif
- SuppFig8_Frontiers_Review_V1.tif
- SuppFig9_Frontiers_Frontiers_Review_V2.tif
- Supplementary Figure Captions.DOCX
